# Supplementary material for: Tim-3 Coordinates Macrophage-Trophoblast Crosstalk via Angiogenic Growth Factors to Promote Pregnancy Maintenance
Source: Int J Mol Sci. 2023 Jan 12;24(2):1538. doi: 10.3390/ijms24021538 (PMC9867110; doi:10.3390/ijms24021538)
Supplement: Supplementary file 1 [file ijms-24-01538-s001.zip]

Archive with 1 entries (1 files):
- ijms-2056464-supplementary.pdf
